# Supplementary material for: Molecular Dysregulation in Autism Spectrum Disorder
Source: J Pers Med. 2021 Aug 27;11(9):848. doi: 10.3390/jpm11090848 (PMC8466026; doi:10.3390/jpm11090848)
Supplement: Supplementary file 1 [file jpm-11-00848-s001.zip]

Archive with 1 entries (1 files):
- jpm-1322197-supplementary.pdf
